# Supplementary material for: A Drug-Eluting Injectable NanoGel for Localized Delivery of Anticancer Drugs to Solid Tumors
Source: Pharmaceutics. 2023 Aug 31;15(9):2255. doi: 10.3390/pharmaceutics15092255 (PMC10534730; doi:10.3390/pharmaceutics15092255)
Supplement: Supplementary file 1 [file pharmaceutics-15-02255-s001.zip]

Archive with 1 entries (1 files):
- pharmaceutics-2527847-supplementary.pdf
